# Supplementary material for: Reward-representing D1-type neurons in the medial shell of the accumbens nucleus regulate palatable food intake
Source: Int J Obes (Lond). 2018 Jun 15;43(4):917–27. doi: 10.1038/s41366-018-0133-y (PMC6484714; doi:10.1038/s41366-018-0133-y)
Supplement: Supplementary file 1 — Supplementary table 1 [file 41366_2018_133_MOESM1_ESM.xlsx]

## Sheet: ST 1
Experiment	Experimental groups	SCM intake on the 14th week	Analysis	n
Intrauterine protein restriction Set 1	control and intrauterine protein restricted	yes	Body weight, weekly 0-14th week	9-8
			Food intake, weekly 0-14th week
			Consumed quantity
			Fos-count in Nac
			Fos-count in LHA	7-7
			Behavior	8-7
Intrauterine protein restriction Set 2		no	Qantitative in situ hybridization (D1R, D2R, TH)	6-6
			D1R immunohistochemistry, intensity measurement in Nac	6-6
Characterization of SCM activated cells	control	yes	Fos immunohistochemistry and D1R in situ hybridization, cell counting	6
			Fos-Orexin / MCH immunostainings	2
D1 agonist infusion	saline, 0.5µg and 3µg SKF-82958 into the medial shell		Consumed quantity	6-6-6
			Fos-count in Nac and LHA
			Behavior
Supplementary Table 1. Experimental design. Experiments were performed on 14 week-old rats except otherwise indicated.
