# Supplementary material for: Reward-representing D1-type neurons in the medial shell of the accumbens nucleus regulate palatable food intake
Source: Int J Obes (Lond). 2018 Jun 15;43(4):917–27. doi: 10.1038/s41366-018-0133-y (PMC6484714; doi:10.1038/s41366-018-0133-y)
Supplement: Supplementary file 2 — Supplementary table 2 [file 41366_2018_133_MOESM2_ESM.xlsx]

## Sheet: Sheet1
	Altromin 100	Altromin 1320	Ssniff EF R/M	Altromin C1003
	Control diet	Normal chow	Protein deficient diet	Protein deficient diet
Metabolized energy MJ/kg	14.7	13.5	16.2	14.9
Protein Type	N/A	soy	casein	N/A
Disaccharides %	9.81	4.78	11	18.13
Starch (polysaccharides) %	47.17	39.12	57.9	48.79
Methionin %	0.7	0.3	0.37	0.5
Folic acid mg/ kg	10	4	16	10
LCPUFA/Total fat* %	61.7	60	58.67	60
crude protein %	17.3	19.2	8.8	8.1
crude fat %	5.1	4.1	8.1	5.1
crude fibre %	3.1	6.1	5	3.1
crude asch %	5.5	5.9	5.3	5.5
* Calculated from the datasheets as ratio of PUFA %/ total fatty acids%

## Sheet: ST2
	Standard diet	Low protein diet
Metabolized energy kcal/kg	3226	3870
Protein energy %	24	9
Fat energy %	11	19
Carbohydrates energy %	65	72
Disaccharides %	4.78	11.0
Starch %	39.1	38.5
LCPUFA/Total fat* %	60.0	58.67
Methionin %	0.3	0.37
Folic acid mg/kg	4	16
Supplementary Table 2. Characteristics of the diets used in the study.
