# Supplementary material for: Reward-representing D1-type neurons in the medial shell of the accumbens nucleus regulate palatable food intake
Source: Int J Obes (Lond). 2018 Jun 15;43(4):917–27. doi: 10.1038/s41366-018-0133-y (PMC6484714; doi:10.1038/s41366-018-0133-y)
Supplement: Supplementary file 3 — Supplementary table 3 [file 41366_2018_133_MOESM3_ESM.xlsx]

## Sheet: ST 3
Primary antibody / dilution	Manufacturer/ Catalog number	Detection system	Manufacturer/ Catalog number
rabbit anti-c-fos, 1:20 000	Merck Kft, Budapest, Hungary; PC05-100UG	Vectastain ABC-HRP Kit, Ni-DAB/DAB	Vector laboratories, Burlingame, CA; PK-6100
rabbit anti-orexin A, 1:5,000	Novus Biologicals, Littleton, CO; R-104-100
rabbit anti-MCH, 1:10,000	Phoenix Europe Gmbh, Karlsruhe, Germany; H-070-47
mouse anti-D1R, 1:500	Abcam, Cambridge, UK; ab78021	donkey anti-mouse AlexaFluor 488	Thermo Fisher Scientific, Waltham, MA; A21202
Supplementary Table 3. Antibodies and detection systems for the immunohistochemical reactions.
